# Supplementary material for: Dyadic Coping in Aging: Linking Self-Perceptions of Aging to Depression
Source: Geriatrics (Basel). 2024 Nov 11;9(6):147. doi: 10.3390/geriatrics9060147 (PMC11586940; doi:10.3390/geriatrics9060147)
Supplement: Supplementary file 1 [file geriatrics-09-00147-s001.zip]

Archive with 1 entries (1 files):
- geriatrics-3251401-supplementary.pdf
